# Supplementary material for: Liquid Biopsy in Type 2 Diabetes Mellitus Management: Building Specific Biosignatures via Machine Learning
Source: J Clin Med. 2022 Feb 17;11(4):1045. doi: 10.3390/jcm11041045 (PMC8876363; doi:10.3390/jcm11041045)
Supplement: Supplementary file 1 [file jcm-11-01045-s001.zip]

Archive with 1 entries (1 files):
- jcm-1582359-supplementary.pdf
